# Supplementary material for: Efficacy of HDAC Inhibitors in Driving Peroxisomal β-Oxidation and Immune Responses in Human Macrophages: Implications for Neuroinflammatory Disorders
Source: Biomolecules. 2023 Nov 23;13(12):1696. doi: 10.3390/biom13121696 (PMC10741867; doi:10.3390/biom13121696)
Supplement: Supplementary file 1 [file biomolecules-13-01696-s001.zip]

Archive with 2 entries (2 files):
- VilloriaGonzález_Blots_2023.11.23.pdf
- VilloriaGonzález_Supplement_2023.11.23.pdf
